# Supplementary material for: Scn2a haploinsufficient mice display a spectrum of phenotypes affecting anxiety, sociability, memory flexibility and ampakine CX516 rescues their hyperactivity
Source: Mol Autism. 2019 Mar 28;10:15. doi: 10.1186/s13229-019-0265-5 (PMC6437867; doi:10.1186/s13229-019-0265-5)
Supplement: Supplementary file 1 — Table S1. Animal groups and experimental design. (XLSX 11 kb) [file 13229_2019_265_MOESM1_ESM.xlsx]

## Sheet: Sup_table1
	Experiment	N	Age (weeks)
Behavior testing - standard knockout
Batch 1	Grip strength / wire hang	WT: 20 - KO: 20	11
	Hot plate	WT: 20 - KO: 20	14
	Rotarod	WT: 20 - KO: 20	14 ~ 15
	Open field (2 hours)	WT: 20 - KO: 20	12
	Startle / Prepulse inhibition	WT: 20 - KO: 20	27
	Porsolt forced-swim	WT: 20 - KO: 20	27 ~ 28
	Tail suspension	WT: 20 - KO: 20	29
	24- hour monitoring	WT: 10 pairs - KO: 10 pairs	29 ~ 31
Batch 2	Open field	WT: 13 - KO: 16	8
	Elevated plus maze	WT: 13 - KO: 15	9
	Light-dark transition	WT:11 - KO: 14	10
	3-chambers social behavior	WT: 13 - KO: 16	12
	Tube test - social dominance (battery)	WT:13 - KO: 13	15
	Contextual fear conditioning	WT:13 - KO: 16	29
Batch 3	Social memory	WT: 11 - KO: 12	11
	Fear extinction	WT: 11 - KO: 12	13
Batch 4	Open field	WT: 10 - KO: 13	8
	Elevated plus maze	WT: 10 - KO: 13	9
	3-chambers social behavior	WT: 10 - KO: 13	12
Batch 5	Resident intruder	WT: 13 - KO: 13	11
Batch 6	Tube test - social dominance (naive)	WT: 12 - KO: 12	15
Batch 7	ECoG - LFP	WT: 4 - KO: 4	12 ~ 24
Batch 8	USV	WT: 8 - KO: 8	P6
Conditional knockout experiment
	Emx1	WT: 15 - Cre/+:15 - fl/+: 11 - fl/Cre: 16	8
	Vgat	WT: 12 - Cre/+:13 - fl/+: 13 - fl/Cre: 12	9
CX516 experiment		11 per group	8
Supplementary Table 1. Animal groups and experimental design.
